# Supplementary material for: Methylglyoxal Impairs the Pro-Angiogenic Ability of Mouse Adipose-Derived Stem Cells (mADSCs) via a Senescence-Associated Mechanism
Source: Cells. 2023 Jun 28;12(13):1741. doi: 10.3390/cells12131741 (PMC10340470; doi:10.3390/cells12131741)
Supplement: Supplementary file 1 [file cells-12-01741-s001.zip]

Archive with 1 entries (1 files):
- cells-2374057-supplementary.pdf
